# Supplementary material for: Assessments of serum copper and zinc concentration, and the Cu/Zn ratio determination in patients with multidrug resistant pulmonary tuberculosis (MDR-TB) in Côte d’Ivoire
Source: BMC Infect Dis. 2017 Apr 11;17:257. doi: 10.1186/s12879-017-2343-7 (PMC5387198; doi:10.1186/s12879-017-2343-7)
Supplement: Additional file 1: — Analysis results. Results of copper, zinc and the Zn / Cu ratio of MDR-TB and controls with enrollment centers (ATC), sex, and follow-up stage for TBMR. (XLSX 30 kb) [file 12879_2017_2343_MOESM1_ESM.xlsx]

## Sheet: Controls Male
Patients	ATC	Zinc (umol/L)	Cupper (umol/L)	Cu/Zn Ratio
C1	Adjame	11.25	15.74	1.39911
C4	Adjame	10.55	12.119	1.14872
C5	Adjame	10.45	14.675	1.40431
C6	Adjame	12.25	18.888	1.54188
C7	Adjame	11.1	17.776	1.60144
C9	Adjame	15	7.87	0.524667
C10	Adjame	11.65	15.184	1.30335
C12	Adjame	13.65	18.397	1.34777
C13	Adjame	12.3	20.924	1.70114
C14	Adjame	11.75	19.971	1.69966
C15	Adjame	13.3	18.285	1.37481
C22	Adjame	13.95	21.48	1.53978
C23	Yopougon	9.85	15.101	1.5331
C24	Yopougon	11.15	16.693	1.49713
C25	Yopougon	14.5	7.87	0.542759
C28	Yopougon	12.05	18.332	1.52133
C33	Yopougon	13.55	20.267	1.49572
C36	Yopougon	14.55	20.693	1.4222
C37	Yopougon	13.25	11.805	0.890943
C39	Yopougon	12.65	20.054	1.5853
C43	Yopougon	12.15	19.711	1.6223
C47	Yopougon	11.45	13.376	1.16821
C48	Yopougon	10.75	18.332	1.7053
C52	Yopougon	16.35	11.018	0.673884
C53	Yopougon	19.9	17.314	0.87005
C56	Yopougon	21.6	1.574	0.0728704
C58	Yopougon	16.8	4.722	0.281071
C60	Yopougon	20.7	19.675	0.950483
C71	Koumassi	10.98	2.361	0.215027
C72	Koumassi	11.05	5.509	0.498552
C73	Koumassi	13.25	19.119	1.44294
C74	Koumassi	11.45	24.397	2.13074
C75	Koumassi	10.65	19.498	1.8308
C76	Abobo	11.15	20.924	1.87659
C77	Abobo	11.6	19.35	1.6681
C78	Abobo	10.75	16.202	1.50716
C79	Abobo	13.3	25.184	1.89353
C80	Abobo	12.35	20.462	1.65684
C81	Abobo	9.55	17.776	1.86136
C82	Abobo	12.32	20.184	1.63831
C83	Abobo	17.95	20.789	1.15816
C88	Abobo	15.46	21.368	1.38215
C84	Abobo	21.3	21.249	0.997606
C90	Port-Bouet	20.85	16.3245	0.78295
C93	Port-Bouet	14.43	17.888	1.23964
C95	Port-Bouet	13.9	21.698	1.56101
C96	Port-Bouet	11.46	20.945	1.82766
C97	Port-Bouet	16.57	19.345	1.16747
C98	Port-Bouet	20.31	17.834	0.87809
C99	Port-Bouet	17.54	18.517	1.0557

## Sheet: Controls Females
Patients	ATC	Zinc (umol/L)	Cupper (umol/L)	Cu/Zn Ratio
C2	Adjame	16.25	22.036	1.35606
C3	Adjame	13.3	11.018	0.828421
C8	Adjame	10.7	13.054	1.22
C11	Adjame	10.75	13.285	1.23581
C16	Adjame	13.65	11.805	0.864835
C17	Adjame	12.75	17.083	0.555529
C18	Adjame	13.35	17.776	1.82966
C19	Adjame	14.65	13.296	0.429761
C20	Adjame	11.55	22.498	1.94788
C21	Adjame	10.95	17.776	1.62338
C26	Adjame	12.6	22.823	1.81135
C27	Adjame	13.3	21.711	1.13617
C29	Yopougon	12.2	13.296	0.516066
C30	Yopougon	10.55	17.314	1.64114
C31	Yopougon	13.25	21.054	1.49464
C32	Yopougon	11.85	21.054	1.78937
C34	Yopougon	14.15	10.574	0.747279
C35	Yopougon	13.25	18.101	1.36611
C38	Yopougon	14.05	21.498	1.60128
C40	Yopougon	13.45	21.498	1.67271
C41	Yopougon	11.95	20.137	1.68511
C42	Yopougon	11.35	20.859	1.8378
C44	Yopougon	14.45	28.332	1.96069
C45	Yopougon	10.55	18.332	1.73763
C46	Yopougon	10.45	20.442	1.95617
C49	Yopougon	12.55	13.379	1.06606
C50	Yopougon	12.05	12.657	1.21842
C51	Yopougon	16.45	21.61	1.43526
C54	Koumassi	16.7	18.101	0.967968
C55	Koumassi	14.6	11.805	0.522345
C57	Koumassi	12.65	12.523	1.80419
C59	Koumassi	16.6	12.267	0.659516
C61	Koumassi	16.6	11.202	1.57843
C62	Abobo	17.85	13.35	1.08403
C63	Abobo	17.45	14.166	0.811805
C64	Abobo	16.4	10.787	0.0479878
C65	Abobo	14.1	13.184	1.7861
C66	Abobo	15.55	13.657	0.55672
C67	Abobo	17.45	12.083	0.00373773
C68	Abobo	12.55	15.296	0.901673
C69	Abobo	13.25	21.758	1.01947
C70	Abobo	12.05	15.758	1.22058
C85	Port-Bouet	11.95	16.202	1.35582
C86	Port-Bouet	11.95	14.166	1.2937
C89	Port-Bouet	13.54	14.09	1.05761
C87	Port-Bouet	12.55	12.148	0.250837
C91	Port-Bouet	11.65	14.35	1.66094
C92	Port-Bouet	12.45	15.74	1.26426
C94	Port-Bouet	13.67	12.23	1.26042
C100	Port-Bouet	15.43	15.89	1.02981

## Sheet: MDR-TB M0 Males
Patients	ATC	Zinc (umol/)	Cupper (umol/L)	Cu/Zn Ratio
1	Adjame	0.75	15.74	5.98667
2	Adjame	2.45	18.101	7.38816
5	Adjame	4.4	6.296	1.43091
6	Adjame	4	4.722	1.1805
8	Adjame	4.25	8.657	2.03694
9	Adjame	2.5	2.361	0.9444
10	Adjame	0.35	15.462	9.17714
11	Adjame	1.4	18.101	6.92929
13	Adjame	2.05	26.433	12.8941
14	Adjame	2.2	6.296	2.86182
15	Adjame	3.95	7.083	1.79316
17	Adjame	1.4	23.61	6.86429
18	Adjame	2.4	14.166	5.9025
19	Adjame	3.15	26.758	8.4946
20	Adjame	5.2	25.971	4.99442
21	Yopougon	6.65	23.072	3.46947
22	Yopougon	10.6	15.74	1.48491
23	Yopougon	6.25	12.498	1.99968
24	Yopougon	4	13.285	3.32125
25	Yopougon	2.35	8.657	3.68383
26	Yopougon	1.2	26.758	7.29833
27	Yopougon	0.55	10.231	8.60182
28	Yopougon	0.7	6.296	8.99429
30	Yopougon	1.1	25.971	10.61
31	Yopougon	0.1	17.314	9.14
32	Yopougon	1.15	36.202	7.48
33	Yopougon	2.2	5.509	2.50409
34	Yopougon	1.95	18.101	9.28256
35	Yopougon	4.05	20.137	4.9721
38	Yopougon	4.25	17.314	4.07388
39	Yopougon	5.05	28.332	5.6103
46	Koumassi	10.6	26.202	2.47189
47	Koumassi	4.65	11.805	2.53871
48	Koumassi	4.9	7.083	1.44551
49	Koumassi	0.75	11.018	9.69067
50	Koumassi	3.15	24.397	7.74508
53	Abobo	1.1	19.675	7.88636
55	Abobo	1.55	18.888	7.18581
57	Abobo	3.05	7.083	2.32229
58	Abobo	4.5	14.953	3.32289
59	Abobo	6.15	16.527	2.68732
60	Abobo	9.25	4.722	0.510486
62	Abobo	7.55	18.101	2.39748
68	Abobo	2.75	34.072	6.38982
71	Abobo	0.55	37.776	8.6837
73	Abobo	1.85	23.61	7.76216
74	Port-Bouet	1.15	34.072	9.62783
75	Port-Bouet	1.15	16.9992	10.7819
77	Port-Bouet	1.2	17.314	10.4283
79	Port-Bouet	0.6	6.148	10.2467

## Sheet: MDR-TB M0 Females
Patients	ATC	Zinc (umol/L)	Cupper (umol/L)	Cu/Zn Ratio
3	Adjame	1.05	11.018	3.49333
4	Adjame	2.25	36.989	4.43956
7	Adjame	5.45	7.083	2.89963
12	Adjame	3.5	12.592	3.59771
16	Adjame	4.2	28.332	2.74571
29	Adjame	2.95	36.989	4.53864
36	Adjame	6.95	17.314	2.49122
37	Adjame	6.15	14.953	2.43138
40	Adjame	11.8	16.527	2.00593
41	Adjame	10.25	20.462	2.99629
43	Adjame	8.85	33.054	3.73491
42	Adjame	1.9	11.018	5.79895
44	Yopougon	2.15	18.888	3.78512
45	Yopougon	0.7	17.314	5.73428
51	Yopougon	1.05	23.61	5.48571
52	Yopougon	0.25	23.61	3.44
54	Yopougon	3.35	19.675	5.87313
56	Yopougon	3.2	40.924	4.78875
61	Yopougon	4.6	0.787	2.87109
63	Yopougon	3.8	3.935	2.83553
64	Yopougon	9.3	26.758	2.8772
65	Yopougon	9.6	4.722	1.99188
66	Yopougon	9.4	29.906	3.48149
67	Yopougon	0.15	43.285	3.5667
69	Yopougon	0.6	23.61	2.85
70	Yopougon	0.95	33.054	4.79369
72	Yopougon	0.6	17.314	3.85667
76	Yopougon	0.85	25.184	4.62823
78	Koumassi	0.55	44.072	5.13091
80	Koumassi	0.1	27.545	5.45
81	Koumassi	0.8	14.166	7.7075
82	Koumassi	2.55	41.711	6.35725
83	Koumassi	4.6	25.184	5.47478
84	Abobo	5.6	30.693	5.48089
85	Abobo	5.95	33.054	5.55529
86	Abobo	4	33.05	3.2625
87	Abobo	5.8	33.054	5.69897
88	Abobo	6.8	10.231	1.80456
89	Abobo	7.6	13.379	1.9604
90	Abobo	3.95	3.148	1.99696
91	Abobo	1.8	11.805	6.55833
92	Abobo	4.6	21.249	4.61935
93	Port-Bouet	3.7	18.101	4.89216
94	Port-Bouet	2.35	26.758	6.38638
95	Port-Bouet	2.25	22.036	3.79378
96	Port-Bouet	1.75	25.971	4.84057
97	Port-Bouet	1.1	2.361	2.14636
98	Port-Bouet	0.6	3.148	5.24667
99	Port-Bouet	0.4	31.48	2.7
100	Port-Bouet	2.05	31.48	5.3561

## Sheet: MDR-TB M3 Males
Patients	ATC	Zinc (umol/L)	Cupper (umol/L)	Cu/Zn Ratio
1	Adjame	10.25	28.332	2.7641
2	Adjame	8.4	30.693	3.65393
5	Adjame	7.95	7.083	1.59094
6	Adjame	8.35	21.249	2.54479
8	Adjame	9.35	24.072	2.57455
9	Adjame	8.45	27.545	3.25976
10	Adjame	7.95	14.166	1.78189
11	Adjame	8.2	17.314	2.11146
13	Adjame	1.85	11.018	5.15568
14	Adjame	6.6	29.906	4.53121
15	Adjame	0.55	4.722	4.58545
17	Adjame	10.65	36.989	3.47315
18	Adjame	4.55	2.361	1.5189
19	Adjame	9.8	21.249	2.16826
20	Adjame	6.7	36.202	5.40328
21	Yopougon	7.3	34.776	4.76384
22	Yopougon	8.45	5.761	0.681775
23	Yopougon	7.45	9.444	1.26765
24	Yopougon	10.6	37.776	3.56377
25	Yopougon	11.8	7.696	1.6522
26	Yopougon	12.55	22.823	1.81857
27	Yopougon	5.8	8.57	1.47759
28	Yopougon	4.55	20.249	4.45033
30	Yopougon	1.75	25.971	3.84057
31	Yopougon	2.35	7.787	3.31362
32	Yopougon	1.15	30.693	6.68957
33	Yopougon	3.65	37.776	5.34959
34	Yopougon	2.25	10.231	4.54711
35	Yopougon	4.3	14.953	3.47744
38	Yopougon	6.7	28.332	4.22866
39	Yopougon	6.05	30.693	5.07322
46	Koumassi	5.05	7.083	1.40257
47	Koumassi	6.55	21.249	3.24412
48	Koumassi	10.3	24.072	2.33709
49	Koumassi	7.15	27.545	3.85245
50	Koumassi	7.65	14.166	1.85177
53	Abobo	8.45	17.314	2.04899
55	Abobo	7.8	11.018	1.41256
57	Abobo	9.8	29.906	3.05163
58	Abobo	8.8	4.722	0.536591
59	Abobo	7.65	36.989	4.83516
60	Abobo	7.65	2.361	0.308627
62	Abobo	3.2	21.249	6.64031
68	Abobo	2.3	36.202	5.74
71	Abobo	0.45	34.776	7.28
73	Abobo	2.8	5.761	2.0575
74	Port-Bouet	3	9.444	3.148
75	Port-Bouet	4.5	37.776	8.39467
77	Port-Bouet	4.45	7.696	1.72944
79	Port-Bouet	5.8	22.823	3.935

## Sheet: MDR-TB M3 Females
Patients	ATC	Zinc (umol/L)	Cupper (umol/L)	Cu/Zn Ratio
3	Adjame	9.7	29.119	3.00196
4	Adjame	11.65	25.184	2.16172
7	Adjame	11.55	22.036	1.90788
12	Adjame	20.25	25.184	1.24365
16	Adjame	17.2	44.072	2.56232
29	Adjame	10.35	3.935	0.380193
36	Adjame	4.95	28.332	5.72364
37	Adjame	4.85	35.415	7.30206
40	Adjame	8.75	18.101	2.06869
41	Adjame	9.7	31.48	3.24536
43	Adjame	6.8	13.379	1.9675
42	Adjame	10.8	42.498	3.935
44	Yopougon	8.2	40.137	4.89476
45	Yopougon	11	30.693	2.79027
51	Yopougon	9.8	33.054	3.37286
52	Yopougon	9	36.989	4.10989
54	Yopougon	12.65	18.888	1.49312
56	Yopougon	18.45	16.527	0.895772
61	Yopougon	22.25	43.285	1.94539
63	Yopougon	0.75	22.036	9.38133
64	Yopougon	5.65	7.083	1.25363
65	Yopougon	9.5	37.776	3.97642
66	Yopougon	8.3	41.711	5.02542
67	Yopougon	11.2	36.202	3.23232
69	Yopougon	13.15	20.462	1.55605
70	Yopougon	13.3	35.415	2.66278
72	Yopougon	15.45	21.249	1.37534
76	Yopougon	14.5	28.332	1.95393
78	Koumassi	14.95	40.137	2.68475
80	Koumassi	19.7	22.036	1.11858
81	Koumassi	17.3	20.462	1.18277
82	Koumassi	23.6	31.48	1.3339
83	Koumassi	11.65	7.87	0.675536
84	Abobo	5.9	5.509	0.933729
85	Abobo	3.65	24.397	2.68411
86	Abobo	4.09	23.146	1.65917
87	Abobo	3.98	19.736	4.95879
88	Abobo	5.76	24.671	4.28316
89	Abobo	7.35	7.87	1.07
90	Abobo	5.25	21.249	4.05
91	Abobo	4.95	25.971	2.25
92	Abobo	5.35	10.787	2.01626
93	Port-Bouet	6.75	30.693	4.55
94	Port-Bouet	3.55	21.249	5.99
95	Port-Bouet	4.55	25.184	5.53
96	Port-Bouet	4.35	13.379	3.67563
97	Port-Bouet	3.75	20.462	5.45
98	Port-Bouet	2.3	11.805	5.13
99	Port-Bouet	3.45	7.87	2.28
100	Port-Bouet	7.4	22.036	2.98

## Sheet: MDR-TB M6 Males
Patients	ATC	Zinc (umol/L)	Cupper (umol/L)	Cu/Zn Ratio
1	Adjame	4.65	33.054	7.10839
2	Adjame	6.75	30.693	4.54711
5	Adjame	6.4	22.823	3.56609
6	Adjame	5.8	23.935	4.12672
8	Adjame	9.45	22.036	2.33185
9	Adjame	7.8	16.202	2.07718
10	Adjame	9.65	22.823	2.36508
11	Adjame	8.98	19.786	2.20334
13	Adjame	8.95	31.711	3.54313
14	Adjame	9.15	14.166	1.5482
15	Adjame	7.1	20.924	2.94704
17	Adjame	7.25	18.498	2.55145
18	Adjame	6.5	14.953	2.30046
19	Adjame	7.65	17.083	2.23307
20	Adjame	8.7	11.083	1.27391
21	Yopougon	9	15.415	1.71278
22	Yopougon	4.55	10.137	2.22791
23	Yopougon	6.15	25.971	4.22293
24	Yopougon	7.9	22.823	2.88899
25	Yopougon	5.45	14.953	2.74367
26	Yopougon	7.05	18.101	2.56752
27	Yopougon	6.35	26.758	4.21386
28	Yopougon	5.7	13.396	2.35018
30	Yopougon	9	18.888	2.09867
31	Yopougon	6.85	29.906	4.36584
32	Yopougon	7.95	23.61	2.96981
33	Yopougon	8.75	37.776	4.31726
34	Yopougon	10.75	22.498	2.09284
35	Yopougon	8.55	10.361	1.21181
38	Yopougon	5.95	33.054	5.55529
39	Yopougon	8.5	30.693	3.61094
46	Koumassi	21.3	12.711	1.59676
47	Koumassi	3.15	33.054	6.49333
48	Koumassi	6.7	16.989	2.53567
49	Koumassi	7.85	32.267	4.11045
50	Koumassi	8.7	29.906	3.43747
53	Abobo	7.1	31.48	4.4338
55	Abobo	6.25	31.48	5.0368
57	Abobo	6.8	24.397	3.58779
58	Abobo	7.75	22.823	2.9449
59	Abobo	7.5	17.314	2.30853
60	Abobo	9.85	10.722	1.08853
62	Abobo	3.6	16.527	4.59083
68	Abobo	7.2	23.61	3.27917
71	Abobo	6.7	32.267	4.81597
73	Abobo	4.75	10.722	2.25726
74	Port-Bouet	7.8	19.675	2.52244
75	Port-Bouet	9.15	14.166	1.5482
77	Port-Bouet	9.75	21.249	2.17938
79	Port-Bouet	8.55	10.944	1.28

## Sheet: MDR-TB M6 Females
Patients	ATC	Zinc (umol/L)	Cupper (umol/L)	Cu/Zn Ratio
3	Adjame	7	10.231	1.46
4	Adjame	8.4	36.202	4.31
7	Adjame	8.8	3.935	0.45
12	Adjame	2.3	31.48	3.69
16	Adjame	1.25	20.462	3.37
29	Adjame	8.95	1.574	0.18
36	Adjame	1.45	29.119	3.08
37	Adjame	1.55	1.574	1.01
40	Adjame	0.9	5.509	6.12
41	Adjame	0.85	40.924	4.15
43	Adjame	7.4	22.036	2.98
42	Adjame	0.55	8.657	5.74
44	Yopougon	0.86	32.267	3.52
45	Yopougon	0.67	4.722	2.05
51	Yopougon	3.25	18.888	5.81
52	Yopougon	7.35	0.787	0.11
54	Yopougon	5.55	17.314	3.12
56	Yopougon	6.2	15.74	2.54
61	Yopougon	6	42.498	3.08
63	Yopougon	2.2	23.61	1.73
64	Yopougon	2.7	32.267	3.95
65	Yopougon	2.15	27.545	2.81
66	Yopougon	2.5	10.231	4.09
67	Yopougon	2.4	36.989	4.41
69	Yopougon	3.95	2.361	0.6
70	Yopougon	2.8	19.675	4.03
72	Yopougon	1.75	21.249	2.14
76	Yopougon	6.25	9.444	1.51
78	Koumassi	6.8	22.036	3.24
80	Koumassi	6.15	1.018	0.16
81	Koumassi	11.5	43.285	3.16
82	Koumassi	7.15	22.036	3.08
83	Koumassi	6.3	42.498	3.74
84	Abobo	4.25	35.415	2.33
85	Abobo	3.05	15.74	5.16
86	Abobo	3.5	21.249	3.07
87	Abobo	2.1	21.249	2.12
88	Abobo	2.3	41.722	2.14
89	Abobo	3.55	21.249	1.99
90	Abobo	2	18.888	4.44
91	Abobo	4.55	25.184	1.53
92	Abobo	3	18.888	3.3
93	Port-Bouet	1.35	13.379	2.91
94	Port-Bouet	3.1	14.953	4.8
95	Port-Bouet	6.65	31.48	4.73
96	Port-Bouet	2.3	11.805	1.13
97	Port-Bouet	2.3	11.805	2.13
98	Port-Bouet	3.1	14.953	4.1
99	Port-Bouet	3.45	7.87	2.28
100	Port-Bouet	6.85	40.137	2.86
